# Supplementary material for: Modulatory Effect of Chlorogenic Acid and Coffee Extracts on Wnt/β-Catenin Pathway in Colorectal Cancer Cells
Source: Nutrients. 2022 Nov 18;14(22):4880. doi: 10.3390/nu14224880 (PMC9693551; doi:10.3390/nu14224880)
Supplement: Supplementary file 1 [file nutrients-14-04880-s001.zip]

Archive with 1 entries (1 files):
- nutrients-2022423-supplementary.pdf
